# Supplementary material for: With-No-Lysine Kinase 1 (WNK1) Augments TRPV4 Function in the Aldosterone-Sensitive Distal Nephron
Source: Cells. 2021 Jun 12;10(6):1482. doi: 10.3390/cells10061482 (PMC8231605; doi:10.3390/cells10061482)
Supplement: Supplementary file 1 [file cells-10-01482-s001.zip]

Archive with 1 entries (1 files):
- cells-1218256-supplementary.pdf
